# Supplementary material for: Senolytic Therapy for Cerebral Ischemia-Reperfusion Injury
Source: Int J Mol Sci. 2021 Nov 4;22(21):11967. doi: 10.3390/ijms222111967 (PMC8584561; doi:10.3390/ijms222111967)
Supplement: Supplementary file 1 [file ijms-22-11967-s001.zip]

Archive with 1 entries (1 files):
- ijms-1443367-supplementary/211104 supplementary data_proofreading.pdf
